# Supplementary material for: tttrlib: modular software for integrating fluorescence spectroscopy, imaging, and molecular modeling
Source: Bioinformatics. 2025 Jan 21;41(2):btaf025. doi: 10.1093/bioinformatics/btaf025 (PMC11796090; doi:10.1093/bioinformatics/btaf025)
Supplement: btaf025_Supplementary_Data [file btaf025_supplementary_data.zip]

Archive with 3 entries (3 files):
- tttrlib_supplement.pdf
- Log.txt
- btaf025_Supplementary_Data.zip
