# Supplementary material for: tttrlib: modular software for integrating fluorescence spectroscopy, imaging, and molecular modeling
Source: Bioinformatics. 2025 Jan 21;41(2):btaf025. doi: 10.1093/bioinformatics/btaf025 (PMC11796090; doi:10.1093/bioinformatics/btaf025)
Supplement: btaf025_Supplementary_Data [file btaf025_supplementary_data.zip › Log.txt]

Copying the file from \\chenasprod\Software_Support\Smart_Suite\Smart_Track\Watch_Folder\Smart_Proof_Marked_PDF\OP-CBIO250025_AuthorCorr_SupplementFolder_tttrlib_supplement.pdf---> to --->\\chenasprod\kglinw2\Journals\OUP\CBIO\Vol00000\250025\FreshMss\suppl_data\\tttrlib_supplement.pdf--> 1/23/2025 1:11 PM
Copying the file from \\chenasprod\Software_Support\Smart_Suite\Smart_Track\Watch_Folder\Smart_Proof_Marked_PDF\OP-CBIO250025_PECorr_SupplementFolder_tttrlib_supplement.pdf---> to --->\\chenasprod\kglinw2\Journals\OUP\CBIO\Vol00000\250025\FreshMss\suppl_data\\tttrlib_supplement.pdf--> 1/27/2025 11:12 AM
